# Supplementary material for: Periovulatory Subphase of the Menstrual Cycle Is Marked by a Significant Decrease in Heart Rate Variability
Source: Biology (Basel). 2023 May 29;12(6):785. doi: 10.3390/biology12060785 (PMC10295577; doi:10.3390/biology12060785)
Supplement: Supplementary file 1 [file biology-12-00785-s001.zip]

Archive with 1 entries (1 files):
- biology-2283794-supplementary.pdf
